# Supplementary material for: Culture-Dependent and -Independent Wastewater Surveillance for Multiple Pathogenic Yeasts
Source: J Fungi (Basel). 2025 Jan 23;11(2):86. doi: 10.3390/jof11020086 (PMC11856701; doi:10.3390/jof11020086)
Supplement: Supplementary file 1 [file jof-11-00086-s001.zip]

Archive with 2 entries (2 files):
- Figure S1.tiff
- jof-3402796 Supplementary data.pdf
